# Supplementary material for: In Vitro Evaluation of Electrochemotherapy Combined with Sotorasib in Pancreatic Carcinoma Cell Lines Harboring Distinct KRAS Mutations
Source: Int J Mol Sci. 2025 Jul 24;26(15):7165. doi: 10.3390/ijms26157165 (PMC12346384; doi:10.3390/ijms26157165)
Supplement: Supplementary file 1 [file ijms-26-07165-s001.zip]

Archive with 1 entries (1 files):
- ijms-3701937-supplementary.pdf
